# Supplementary material for: Quantitative Assessment of Histone H2B Monoubiquitination in Yeast Using Immunoblotting
Source: Methods Protoc. 2022 Sep 24;5(5):74. doi: 10.3390/mps5050074 (PMC9609377; doi:10.3390/mps5050074)
Supplement: Supplementary file 1 [file mps-05-00074-s001.zip]

Archive with 1 entries (1 files):
- mps-1911869-supplementary.pdf
